# Supplementary material for: A Potent Inhibitor of the Cystic Fibrosis Transmembrane Conductance Regulator Blocks Disease and Morbidity Due to Toxigenic Vibrio cholerae
Source: Toxins (Basel). 2022 Mar 18;14(3):225. doi: 10.3390/toxins14030225 (PMC8948642; doi:10.3390/toxins14030225)
Supplement: Supplementary file 1 [file toxins-14-00225-s001.zip]

Archive with 1 entries (1 files):
- toxins-1621671-supplementary.pdf
